# Supplementary material for: Exogenous Putrescine Modulates Nitrate Reductase-Dependent NO Production in Cucumber Seedlings Subjected to Salt Stress
Source: Metabolites. 2023 Sep 21;13(9):1030. doi: 10.3390/metabo13091030 (PMC10535175; doi:10.3390/metabo13091030)
Supplement: Supplementary file 1 [file metabolites-13-01030-s001.zip]

Archive with 1 entries (1 files):
- metabolites-2607549-supplementary.pdf
